# Supplementary material for: Age at Tumor Diagnosis in 14,636 Canine Cases from the Pathology-Based UNIPI Animal Cancer Registry, Italy: One Size Doesn’t Fit All
Source: Vet Sci. 2024 Oct 8;11(10):485. doi: 10.3390/vetsci11100485 (PMC11512385; doi:10.3390/vetsci11100485)
Supplement: Supplementary file 1 [file vetsci-11-00485-s001.zip]

Archive with 5 entries (4 files):
- Supplementary/
- Supplementary/Table S2.pdf
- __MACOSX/Supplementary/._Table S2.pdf
- Supplementary/Table S1.pdf
- __MACOSX/Supplementary/._Table S1.pdf
